# Supplementary material for: In vivo assessment of glutamine anaplerosis into the TCA cycle in human pre-malignant and malignant clonal plasma cells
Source: Cancer Metab. 2020 Dec 11;8:29. doi: 10.1186/s40170-020-00235-4 (PMC7731537; doi:10.1186/s40170-020-00235-4)
Supplement: Supplementary file 2 — Additional file 2: Supplementary Table 1. Comparisons of the levels of mRNA of select genes associated with glutamine metabolism via RNA sequencing between MM and MGUS groups and CD138 +/- cells. [file 40170_2020_235_MOESM2_ESM.zip]

Archive with 1 entries (1 files):
- supptable1.pdf
